# Supplementary material for: Identification and quantitative mRNA analysis of a novel splice variant of GPIHBP1 in dairy cattle
Source: J Anim Sci Biotechnol. 2014 Nov 5;5(1):50. doi: 10.1186/2049-1891-5-50 (PMC4373091; doi:10.1186/2049-1891-5-50)
Supplement: Supplementary file 1 — Additional file 1: Table S1: Sequences of forward (F) and reverse (R) primers for PCR amplification of the coding region of GPIHBP1. Table S2. Sequences of forward (F) and reverse (R) primers and probes used for TaqMan real time PCR. Table S3. Specific primers for confirming the existence of 8 bp deletion and 31 bp insertion. Table S4. The amino acid sequences of five potential open reading frames of GPIHBP1 X5. Table S5. Predicted GPI-modification sites for amino acid sequence of GPIHBP1 splice variants. (XLSX 15 KB) [file 40104_2014_135_MOESM1_ESM.xlsx]

## Sheet: Table S1
	Table S1 Oligonucleotide sequences of forward (F) and reverse (R) primers for PCR amplification of the coding region of GPIHBP1
	Primer names	Primer sequences ( 5＇to 3＇)	Amplicon size, bp	Annealing	Position
	GPIHBP1-Primer1	F: CGTCAGCAGGGACTGAGTTC	603/289/192	60	100-119 a
	GPIHBP1-R1	R: AGTGCCTTCATCCTACGGG			684-702 a
	GPIHBP1-Primer2	F: CCCGTAGGATGAAGGCACT	383/352/344	60	684-702 a
	GPIHBP1-R2	R: GTCCTGCTGATGGCTTGAC			1017-1035 a
	GPIHBP1-Primer3	F: CATGCAAAGCCATCGTCTC	388	62	939-957 a
	GPIHBP1-R3	R: TCATCACAGGTGCTTCCAGT			1307-1326 a
	a	NCBI Reference Sequence: XM_005215283.1

## Sheet: Table S2
	Table S2 Sequences of forward (F) and reverse (R) primers and probes used for TaqMan real time PCR
	Primer or probe names	Primer sequences(5＇to 3＇)	Amplicon size, bp	Annealing	Position
	GPIHBP1	F: CCCGTAGGATGAAGGCACTG	292	60	684-703 a
		R: GACTCAGTGTTCCAGGAGGAGAC			953-975 a
	GAPDH	F: CACTGTCCACGCCATCACTG	117	60	593-612 b
		R: TTGGCAGCGCCAGTAGAAG			691-709 b
	GPIHBP1-Probe	CCGGCTGCAAGGGAGAGGGC			733-752 a
	X5-Probe	TTACAGGTGTCCCTGCGCGGC			1261-1281 c
	X1-Probe	CAGGGACTCAGTGCTACACGTGCCA			174-198 d
	GPADH-Probe	TCCGGGAAGCTGTGGCGTGA			639-658 b
	a	NCBI Reference Sequence: XM_005215283.1
	b	NCBI Reference Sequence: NM_001034034.2
	c	NCBI Reference Sequence: AC_000171.1
	d	NCBI Reference Sequence: XM_002692563.2

## Sheet: Table S3
		Table S3 Specific primers for confirming the existence of 8 bp deletion and 31 bp insertion
			Primer sequences(5＇to 3＇)	Amplicon size, bp	Annealing	Sequences of PCR products
		8bp deletion	CAGGGACTCAGTGCTACA	207	58	CAGGGACTCAGTGCTACACGTGCCAGTCCCTGCACAAGGGGGAGAGCTGCGAGCAGGTGCAGAGCTGCGTGCTCCCCGGGACATGCAAAGCCATCGTCTCCTCCTGGAACACTGAGTCAGGTCCCCAGACCACCTACTCGGGATGGTGTGCAGACACATGTCAAGCCATCAGCAGGACGGTGGACGGATCTCTGACGACCATATCCT
			AGGATATGGTCGTCAGAGAT
		31bp insertion	AAGTGGAGGTTTACAGGTGTC	101	59	AAGTGGAGGTTTACAGGTGTCCCTGCGCGGCCAGGGAGAGGGCGGGCGCAGGAGGACGAGGATGACGACCCGGACGCTGGGCGCGAAGGCTACGACGATGA
			TCATCGTCGTAGCCTTCG

## Sheet: Table S4
	Table S4 The amino acid sequences of five potential open reading frames of GPIHBP1 X5
	Protein names	Length of amino acid sequence	Amino acid sequences
	P5.1	107	MVCRHMSSHQQDGGRISDDHILLPVQPVQHPTLARPPGEGGRRPPGEPCDCGRHRPAQPPGQPSGDGALSGALPPRAQHGLHPGWPALCPLSPVPSPRPWRINWKHL
	P5.2	107	MVWGRGQETADRVLASQGAGHAGREEGAPHSEPHLLKAGQEAEQDGGGHSRRAPLGAACPPPLGVLPGWGVAQAGLAAGYGRQRSVHRPADGLTCVCTPSRVGGLGT
	P5.3	98	MCLHTIPSRWSGDLTQCSRRRRWLCMSRGARSSAPARSSPPCAGTGTCSTAALSPCCPQARRPPLPPRPHRRSLRAQRPGRHPRPPAPALSLAAQGHL
	P5.4	93	MTTRTLGAKATTMRTRRKRRPACLRAAGTQGRSATRASPCTRGRAASRCRAACSPGHAKPSSPPGTLSQVPRPPTRDGVQTHVKPSAGRWTDL
	P5.5	37	MKALAAVLLALLWCRLQVEVYRCPCAARERAGAGGRG

## Sheet: Table S5
	Table S5 Predicted GPI-modification sites for amino acid sequence of GPIHBP1 splice variants
		GPI-modification site	p-value	alternative GPI-modification site	p-value
	human-GPIHBP1	159	0.00288
	GPIHBP1-P1	115	0.001158	114	0.001346
	GPIHBP1-P2	144	0.001158	143	0.001346
	GPIHBP1-P5.1	96	0.5867
	GPIHBP1-P5.2	91	0.2464
	GPIHBP1-P5.3	79	0.059
	GPIHBP1-P5.4	76	0.4657
	GPIHBP1-P5.5	NA
